# Supplementary material for: Click Chemistry with Cell-Permeable Fluorophores Expands the Choice of Bioorthogonal Markers for Two-Color Live-Cell STED Nanoscopy
Source: Cells. 2024 Apr 15;13(8):683. doi: 10.3390/cells13080683 (PMC11049381; doi:10.3390/cells13080683)
Supplement: Supplementary file 1 [file cells-13-00683-s001.zip]

Archive with 2 entries (2 files):
- cells-2879994 Supporting Information.pdf
- Video S1.avi
